# Supplementary material for: Exploration of a Novel Prognostic Risk Signature and Its Effect on the Immune Response in Nasopharyngeal Carcinoma
Source: Front Oncol. 2021 Oct 7;11:709931. doi: 10.3389/fonc.2021.709931 (PMC8529178; doi:10.3389/fonc.2021.709931)
Supplement: Supplementary file 2 [file Table_1.xlsx]

## Sheet: S-1
Table S1. 601 genes related with recurrence and metastasis with p < 0.01.
gene	t.value	Pvalue
GIMAP1-GIMAP5	-4.79884	1.2254e-05
DHX9	4.55088	2.91882e-05
CD209	-4.43902	4.29298e-05
NDUFA10	4.37181	5.40297e-05
TSR1	4.36795	5.4747e-05
GLB1L	-4.34766	5.86635e-05
TTC27	4.19883	9.69964e-05
PINX1	4.15796	0.000111213
BSDC1	-4.08617	0.000141215
AIF1	-4.00471	0.000184745
NUP160	3.953	0.000218818
CCDC90B	-3.86059	0.000295357
VRTN	3.84923	0.000306378
SLC39A1	3.82477	0.000331478
EIF3B	3.82347	0.000332858
PRKDC	3.81107	0.000346375
NFAM1	-3.80164	0.000357003
GNGT2	-3.79293	0.0003671
CDH22	3.76716	0.000398599
SCRT1	-3.75902	0.00040908
SIGLEC10	-3.75203	0.000418294
NUP35	3.74332	0.000430047
RHOF	-3.72172	0.000460565
C1QC	-3.72097	0.000461669
WAS	-3.71869	0.000465013
KCNE3	-3.69774	0.000496886
RNASE6	-3.69771	0.000496939
SLC5A6	3.69747	0.000497318
MCM6	3.69461	0.000501824
LOC730098	-3.66111	0.000557713
RAC2	-3.65221	0.000573537
NCL	3.65158	0.00057467
U2AF1L5	3.64932	0.000578752
SMCO4	-3.64745	0.000582168
SERPINA1	-3.64551	0.000585712
TYROBP	-3.64083	0.000594372
SH3BGRL3	-3.63282	0.000609491
M1AP	-3.60724	0.000660237
LGR5	-3.60563	0.000663554
TESK2	-3.59837	0.00067876
P2RY13	-3.59347	0.000689207
DOK2	-3.59231	0.000691688
CDCA4	3.56997	0.000741441
MAPRE2	-3.56834	0.000745203
ZNF396	-3.56633	0.000749867
TNFSF12	-3.56555	0.000751693
UCK2	3.56549	0.000751827
LRPPRC	3.56436	0.000754479
POLA1	3.5519	0.00078417
ARHGDIB	-3.54651	0.000797355
ABI3	-3.53681	0.000821628
MCM4	3.53678	0.000821707
STC2	3.52327	0.000856699
TLR8	-3.521	0.000862708
SNX20	-3.5157	0.000876905
IRF5	-3.51387	0.000881864
TBCE	3.51337	0.000883217
HACD4	-3.50705	0.000900566
PTPN7	-3.50213	0.000914308
DKC1	3.49163	0.000944262
WIPI1	-3.48229	0.000971713
CAMK1	-3.48159	0.000973795
CHD4	3.479	0.000981551
MYLPF	-3.47437	0.000995556
HSPD1	3.47151	0.00100431
TRIM61	-3.45293	0.00106297
GART	3.45147	0.00106771
CCL24	-3.45068	0.00107029
PDK2	-3.44834	0.00107795
COTL1	-3.44357	0.00109375
SIRT2	-3.42971	0.00114086
RIBC2	-3.42278	0.00116514
SLC46A3	-3.42138	0.00117009
KRT24	-3.41898	0.00117866
TADA3	-3.41846	0.0011805
SPATA45	-3.41429	0.00119555
LIN37	-3.41329	0.00119917
POLR1B	3.41173	0.00120484
AOAH	-3.41036	0.00120987
MFSD1	-3.40433	0.00123218
SRSF2	3.40357	0.00123501
MTHFD1L	3.39996	0.00124856
SCAMP5	-3.39558	0.00126524
DLGAP1	-3.39337	0.00127372
RAB37	-3.39136	0.00128148
SLC22A16	-3.38918	0.00128993
CSF1R	-3.37243	0.00135679
WDR86	-3.36844	0.0013732
SPI1	-3.36586	0.00138391
NELL2	-3.36396	0.00139184
CREBL2	-3.35417	0.0014334
OR2T27	3.35119	0.00144629
MYO1F	-3.33887	0.00150076
RAI2	-3.33486	0.00151886
HDAC5	-3.33476	0.00151932
SCIMP	-3.31833	0.00159586
ARHGAP25	-3.31754	0.00159961
SRSF7	3.3144	0.0016147
C2	-3.314	0.00161658
MLF1	-3.3129	0.00162193
LILRB1	-3.31254	0.00162366
POLR1D	3.30823	0.00164466
ZBED2	-3.29316	0.00172014
SH2D2A	-3.29255	0.00172328
CES4A	-3.29159	0.00172822
TFR2	-3.28786	0.00174746
TSPAN33	-3.2871	0.00175143
C16orf54	-3.28623	0.00175594
CEACAM4	-3.28577	0.00175837
TCEAL3	-3.28375	0.00176895
GALNT10	-3.27328	0.00182476
GPSM3	-3.27269	0.00182792
WBP2	-3.27116	0.00183626
ASRGL1	-3.26817	0.00185257
E2F1	3.26535	0.0018681
HRH4	-3.26489	0.00187065
PROSER2	-3.26462	0.00187218
CYBB	-3.26371	0.00187719
ACBD5	-3.2586	0.00190582
MPEG1	-3.25785	0.00191002
C1orf162	-3.25543	0.00192372
NLRC4	-3.25474	0.00192765
FGL2	-3.25316	0.00193668
PTPN22	-3.25105	0.00194878
CTSC	-3.24771	0.00196808
HNRNPU	3.24388	0.00199049
LIPE	-3.24158	0.00200404
CCR2	-3.23958	0.00201589
ACTN2	3.23587	0.00203805
CYSLTR2	-3.2336	0.00205172
KCTD21	-3.2322	0.00206018
FAM136A	3.23044	0.00207088
SASH3	-3.2293	0.00207783
ARRB2	-3.22758	0.00208839
GIMAP6	-3.22465	0.00210645
MARCHF8	-3.22127	0.00212749
YPEL3	-3.2179	0.00214863
CD37	-3.21552	0.0021637
THEMIS2	-3.21518	0.00216583
SMPD3	-3.2148	0.00216825
TMEFF2	-3.21193	0.00218662
ARHGAP18	-3.21149	0.00218944
MAPK8IP1	-3.20975	0.00220065
ADAP2	-3.20773	0.00221373
ACE	-3.20465	0.00223379
EPRS	3.20396	0.00223828
FAM78A	-3.20058	0.0022606
EIF4EBP1	3.19972	0.00226624
NCF1	-3.19971	0.00226632
GNE	-3.19872	0.00227289
CD74	-3.19659	0.00228711
HHEX	-3.1953	0.00229574
SNAP29	-3.19062	0.00232741
TSPAN8	-3.1906	0.00232754
SLCO2B1	-3.18994	0.00233202
DDX21	3.18315	0.00237876
CGN	3.18298	0.00237994
MS4A6A	-3.18258	0.00238266
CD101	-3.18029	0.00239869
C1QB	-3.17921	0.00240621
LDOC1	-3.17571	0.00243093
STPG1	-3.17519	0.00243458
WDHD1	3.17495	0.0024363
FLI1	-3.16823	0.00248443
ST8SIA4	-3.16747	0.00248997
CCR3	-3.16697	0.00249357
ZMYND15	-3.16245	0.00252664
ANAPC1	3.15401	0.0025893
LHFPL1	-3.15258	0.00260014
IFITM2	-3.15194	0.00260494
IL17RA	-3.15079	0.00261365
PIM2	-3.15025	0.00261775
HSD17B3	-3.1497	0.00262195
SMIM14	-3.14916	0.00262608
PECR	-3.14365	0.00266836
CCL23	-3.14019	0.00269524
SLC9A3R1	-3.13959	0.00269991
EPB41L3	-3.13954	0.00270034
NUCB1	-3.13618	0.00272668
NKX3-1	-3.12996	0.0027762
KCNAB2	-3.12946	0.00278025
ARID5A	-3.12798	0.00279213
VASP	-3.12654	0.00280376
OAZ2	-3.12528	0.00281403
C1QA	-3.12369	0.00282695
MAP3K3	-3.11452	0.00290276
AHCY	3.11425	0.002905
DBP	-3.11071	0.00293481
NDC1	3.10978	0.00294272
NAGA	-3.10865	0.00295229
PCED1B	-3.10832	0.00295511
TFEB	-3.10765	0.00296081
PDCD11	3.10258	0.00300436
SNAI3	-3.0992	0.0030337
DAZAP2	-3.09768	0.00304699
MAPK3	-3.09442	0.00307566
RGL4	-3.09177	0.00309914
CTPS1	3.08881	0.00312556
GRB2	-3.0872	0.00314008
MED29	-3.08687	0.003143
GRIN3A	-3.08675	0.0031441
MMP25	-3.08625	0.0031486
LRRC25	-3.08531	0.00315711
APOA4	3.08461	0.00316345
IL10RA	-3.08434	0.00316597
SLCO4A1	3.08255	0.00318223
PILRA	-3.08173	0.00318975
FAM159A	-3.07933	0.00321172
DTYMK	3.07896	0.00321511
S100A5	-3.07858	0.00321859
LAPTM5	-3.07833	0.00322091
PARVG	-3.07832	0.00322101
GIMAP7	-3.07749	0.00322873
CXCR6	-3.07598	0.00324264
GIMAP8	-3.0744	0.00325734
BIN2	-3.07381	0.00326292
STX11	-3.07154	0.00328417
HLA-DMA	-3.07144	0.00328511
P2RY12	-3.07006	0.00329805
NR1H2	-3.06821	0.00331557
BLNK	-3.06542	0.00334208
PTPN18	-3.065	0.00334613
HCST	-3.06461	0.00334982
CD33	-3.0638	0.00335766
TMEM18	3.06226	0.00337242
PAK1	-3.05682	0.00342516
C19orf43	-3.0546	0.00344698
ANKRD42	-3.05278	0.00346489
IL2RB	-3.04923	0.00350012
DUSP12	3.04911	0.00350132
PDE7B	-3.04846	0.00350777
HOXB2	-3.0457	0.00353546
WDR4	3.04253	0.00356754
PHF7	-3.03981	0.00359522
CAT	-3.03957	0.00359769
LEF1	-3.03742	0.00361975
ACRBP	-3.0366	0.00362815
GNAI2	-3.03263	0.00366936
RGS19	-3.03094	0.00368698
PPM1M	-3.02812	0.00371665
MSH2	3.02496	0.00375013
HLX	-3.02357	0.00376488
CCDC159	-3.01904	0.00381356
MAP4K2	-3.01606	0.00384588
PIK3R6	-3.01128	0.00389824
FHL1	-3.01089	0.0039025
CECR1	-3.00837	0.00393047
ASB2	-3.00699	0.00394583
LILRB2	-3.00515	0.00396643
RARRES1	-3.00473	0.0039711
MCM7	3.00417	0.00397737
ALDH3B1	-3.00274	0.00399342
ADAM32	-3.00078	0.00401562
MAP2K6	-2.99976	0.00402724
CDYL2	-2.99967	0.0040282
SAA2-SAA4	-2.99896	0.00403633
DENND1C	-2.99802	0.00404703
SLC8A1	-2.99693	0.00405951
IFNG	-2.99673	0.00406177
TMEM265	2.996	0.00407021
TOR4A	-2.99576	0.00407287
NMNAT3	2.99512	0.00408026
ARL11	-2.99477	0.00408429
RGS18	-2.99331	0.00410115
CD244	-2.99295	0.00410531
TTC16	-2.99027	0.00413642
FST	-2.98842	0.00415803
CMKLR1	-2.98697	0.004175
RAB3GAP2	2.98653	0.0041802
CXCR3	-2.98542	0.00419334
CCT7	2.98516	0.00419637
MAP4K1	-2.98378	0.00421276
C10orf25	-2.98322	0.00421939
HNRNPM	2.98188	0.00423529
LBH	-2.98164	0.00423817
ACYP2	-2.97806	0.00428104
ZDHHC2	-2.97743	0.00428864
VPS26B	-2.97285	0.00434414
SLC9A7	2.97277	0.00434515
SNX18	-2.97252	0.00434811
TBX21	-2.97075	0.00436981
EBP	2.97016	0.00437702
LTA	-2.97003	0.0043786
CCDC28A	-2.96907	0.00439043
MSGN1	-2.96904	0.00439083
NAPA	-2.96419	0.00445098
MPP1	-2.96348	0.00445981
DYRK1B	-2.96321	0.00446323
C1orf54	-2.96311	0.00446439
TONSL	2.96285	0.00446774
FBN3	2.96196	0.00447889
CDKL2	-2.96189	0.0044797
PRKACB	-2.958	0.00452882
EVI2A	-2.95718	0.00453919
TRIM55	-2.95563	0.00455894
FCGR2B	-2.95556	0.00455978
COLEC12	-2.95473	0.00457042
TNFSF13	-2.95407	0.00457895
FAM92B	-2.95349	0.00458626
MAJIN	-2.95228	0.00460182
MAPRE3	-2.9507	0.00462224
EPT1	2.94756	0.00466296
CTSS	-2.94695	0.00467088
KCNJ2	-2.9427	0.00472674
PSCA	-2.94211	0.0047345
SYT11	-2.9413	0.00474517
PTCD3	2.94121	0.00474638
IKBIP	-2.936	0.00481583
TTF2	2.93567	0.0048203
MAN2B1	-2.93471	0.00483318
RFPL2	2.93049	0.00489041
ESPL1	2.92892	0.0049118
EIF3A	2.92625	0.00494837
CNN2	-2.92528	0.00496183
GEMIN5	2.92392	0.00498059
FAM162B	-2.92292	0.00499441
RIMBP3	-2.92199	0.00500737
ZFR2	-2.91792	0.00506438
LIMD2	-2.91686	0.00507922
DIO1	-2.91625	0.00508782
CST7	-2.91572	0.00509532
CALCA	-2.91274	0.00513763
VRK1	2.91029	0.00517279
C9orf139	-2.90934	0.00518642
PXDC1	-2.90624	0.0052311
BUB3	2.90359	0.00526972
SLAMF6	-2.90185	0.00529514
FAM127A	-2.90101	0.00530748
ROM1	-2.90045	0.00531568
C10orf11	-2.89825	0.00534815
TCTEX1D4	-2.89819	0.00534904
DDO	-2.89801	0.00535168
MSH6	2.8945	0.00540392
TRAP1	2.89318	0.00542362
CD2	-2.8925	0.00543384
DDX18	2.89224	0.00543776
FUOM	-2.89145	0.00544965
GPBAR1	-2.89016	0.00546901
GPRIN3	-2.88977	0.00547503
LST1	-2.88867	0.00549168
TRMT61A	2.88591	0.00553362
SRSF8	-2.88425	0.00555899
LRRK2	-2.88412	0.00556098
SARM1	-2.88352	0.00557031
PPP2R2B	-2.88314	0.00557603
FDPS	2.88147	0.00560185
PHOSPHO1	-2.87965	0.00563005
CPNE2	-2.8782	0.00565254
RNF130	-2.87781	0.00565857
TMEM176A	-2.87771	0.00566016
MRPS36	-2.87729	0.00566675
HLA-DPA1	-2.87715	0.00566887
NUP107	2.87619	0.005684
RORC	-2.87581	0.00568992
ABHD4	-2.8746	0.00570892
EVI2B	-2.87234	0.00574444
B9D1	-2.87172	0.00575436
PTGDR2	-2.87107	0.00576461
IL12RB1	-2.87063	0.00577155
NPFFR1	-2.87049	0.00577383
PROB1	-2.87024	0.00577773
CNPY3	-2.86966	0.00578694
DEDD2	-2.86757	0.00582042
CAMKK2	2.86603	0.00584507
SERPING1	-2.86482	0.00586446
LAYN	-2.86465	0.0058673
CYYR1	-2.8636	0.00588428
LAS1L	2.861	0.0059264
RGCC	-2.86081	0.00592955
PDCD1	-2.86009	0.00594126
DARS2	2.85851	0.005967
RUNDC3B	-2.85719	0.00598874
RASIP1	-2.8569	0.00599345
PECAM1	-2.85626	0.00600393
TFE3	-2.85552	0.00601617
TSPYL1	-2.85469	0.0060299
SNX15	-2.85089	0.00609307
SPATA5L1	2.84916	0.00612195
PPAT	2.84815	0.00613892
SETBP1	-2.84797	0.00614199
GPATCH4	2.84587	0.00617742
CEBPE	-2.84374	0.0062135
KCNA3	-2.84309	0.00622461
LRTOMT	-2.84255	0.00623376
IDS	-2.83543	0.00635617
IARS2	2.83518	0.00636064
TMX4	-2.83429	0.00637598
TRIM9	-2.83251	0.00640716
CHD1L	2.83071	0.00643869
FAM207A	2.83042	0.00644383
SPG20	-2.829	0.00646872
MARCH2	-2.82871	0.00647389
YPEL1	-2.82857	0.00647646
C1orf35	2.82847	0.00647808
TMEM55A	-2.82808	0.0064851
ATP12A	-2.82597	0.00652242
IL16	-2.82583	0.00652489
LOC101930047	-2.82482	0.0065429
CD4	-2.82436	0.00655121
SLA2	-2.8229	0.00657726
GRB10	2.82113	0.0066091
IKZF3	-2.82018	0.00662607
NRROS	-2.81952	0.00663811
U2AF1	2.81934	0.00664131
NXPE3	-2.81903	0.00664701
DAB2	-2.81889	0.00664951
GLIPR2	-2.81846	0.00665725
SIRPB1	-2.81795	0.00666641
ELP3	2.81778	0.00666954
LOC105376432	-2.81776	0.00666995
ZNF281	2.81757	0.00667339
TSSC1	2.81589	0.00670404
SNX22	-2.81517	0.00671712
FOLR2	-2.81395	0.00673933
HMGCR	2.81354	0.00674692
C11orf63	-2.81344	0.00674876
KCNRG	-2.81301	0.00675673
TMEM177	2.81227	0.00677019
TMEM229B	-2.81218	0.00677189
LOC101929747	-2.81055	0.00680201
PELO	-2.8056	0.00689398
FGD2	-2.80545	0.00689689
CASP1	-2.80544	0.00689701
MAN1A1	-2.80497	0.00690587
NEDD9	-2.80484	0.00690827
MAST3	-2.80461	0.00691257
LARS	2.80346	0.00693426
SART1	2.80271	0.00694828
PPM1G	2.80176	0.00696618
UBASH3A	-2.80168	0.00696774
CYTH4	-2.8012	0.00697692
C20orf195	-2.80077	0.00698499
ZNF446	-2.79992	0.00700113
CD68	-2.79913	0.00701603
SERBP1	2.79768	0.0070438
MRPS5	2.79672	0.00706206
C11orf54	-2.79664	0.00706364
HEXB	-2.79603	0.00707528
VEGFB	-2.79581	0.00707948
INPP5D	-2.79359	0.00712211
GIMAP1	-2.79347	0.00712448
LBX2	-2.79213	0.00715049
RCAN1	-2.79153	0.00716203
CDCA7	2.79089	0.00717443
KIAA1257	-2.78848	0.00722127
PUS1	2.7866	0.00725811
FYN	-2.78659	0.00725845
MAML2	-2.78547	0.00728042
DDX39A	2.78501	0.00728938
HLA-DMB	-2.78469	0.00729581
COQ10A	-2.78463	0.00729682
MYL1	2.78326	0.00732388
LPAR5	-2.78022	0.00738434
SPACA9	-2.77894	0.00740986
LYL1	-2.77769	0.00743493
AXL	-2.77764	0.00743594
FGR	-2.77735	0.00744172
FAM219A	-2.7762	0.00746484
MCTP1	-2.7749	0.00749108
PHOX2B	2.77374	0.00751455
CYP2E1	-2.77147	0.00756064
ZNF286A	2.77047	0.00758114
HLA-G	-2.77005	0.0075896
NIPSNAP3B	-2.76942	0.00760257
TENM1	-2.76855	0.00762039
CCDC88A	-2.76766	0.00763858
AGAP2	-2.76705	0.00765131
TCN2	-2.76498	0.007694
GPC3	-2.76409	0.0077124
GLRX	-2.76346	0.00772556
ZNF580	-2.76317	0.00773152
YPEL4	-2.76269	0.00774159
STAC	-2.76083	0.00778042
GPR65	-2.76005	0.00779662
DDX56	2.75991	0.00779953
PHF1	-2.75876	0.00782374
OTUD5	-2.75844	0.00783039
POLE2	2.75822	0.00783515
PPP1R36	-2.75818	0.00783587
PLEKHA2	-2.75714	0.00785791
SLAMF7	-2.75694	0.00786213
CCR1	-2.75651	0.00787111
RRS1	2.75498	0.00790363
CBSL	2.75472	0.00790922
PLCB2	-2.75364	0.00793202
BTN1A1	-2.75267	0.00795279
AES	-2.75261	0.00795407
SMR3A	2.75245	0.00795738
VMO1	-2.75041	0.00800125
TCEANC2	-2.74974	0.00801553
TTC24	-2.74783	0.00805667
SH2D3C	-2.74743	0.00806523
FDFT1	2.74649	0.00808567
PSPC1	2.74648	0.00808584
RINL	-2.74632	0.00808944
ATP6V0D1	-2.74469	0.00812488
FTL	-2.74293	0.00816314
NPPC	-2.74261	0.00817008
RAB11FIP5	-2.74154	0.00819372
FNTA	2.74129	0.00819916
FCER1G	-2.74093	0.00820693
TMEM80	-2.7405	0.00821645
ANKLE2	2.74037	0.00821921
CCT6A	2.74028	0.0082214
UQCRC2	2.73895	0.00825058
BEST1	-2.73805	0.0082706
LY9	-2.73635	0.00830825
CELF2	-2.73546	0.00832799
LILRB4	-2.73243	0.00839581
DCDC2B	-2.73187	0.00840826
FAM198A	2.73143	0.00841821
BCS1L	2.73105	0.00842672
GRAP2	-2.72959	0.00845955
MPV17	-2.72949	0.0084619
C10orf128	-2.72943	0.00846334
CD6	-2.72918	0.00846893
CEACAM3	-2.72903	0.00847242
RASSF9	-2.72793	0.00849716
RAB30	-2.72763	0.00850405
DCAF4	2.72762	0.00850431
CCT3	2.72729	0.00851166
NAP1L2	-2.72566	0.00854881
POLR3D	2.72522	0.00855902
MAGIX	-2.72466	0.00857162
GPR45	-2.72215	0.00862917
POLE	2.72164	0.00864104
DCANP1	-2.72118	0.00865159
HLA-DRB1	-2.71876	0.00870762
FAM184A	-2.71857	0.00871194
PFAS	2.71826	0.00871917
NPDC1	-2.71803	0.00872445
C15orf53	-2.7178	0.00872987
GSTCD	2.71775	0.00873107
PGBD5	-2.71713	0.00874542
KIF21B	-2.71712	0.00874564
EPHA4	2.71662	0.00875742
SLC7A8	-2.71563	0.00878044
RHOG	-2.71455	0.00880585
GOLGA8O	-2.70761	0.00896983
KIF17	-2.70759	0.00897037
SEPT9	-2.70719	0.00897992
MXD4	-2.70713	0.00898117
ANXA11	-2.70631	0.00900074
GBP5	-2.70631	0.00900079
SLC40A1	-2.70588	0.00901119
ZNF549	-2.70571	0.00901513
LOC107987289	-2.70441	0.00904633
SMAP2	-2.70418	0.00905198
CD3E	-2.70408	0.0090542
CD1D	-2.70373	0.00906275
ILF2	2.70187	0.00910758
FMO5	-2.70184	0.00910826
GTSF1	-2.70144	0.00911808
SLC43A2	-2.69948	0.00916549
ECT2L	-2.69918	0.00917291
ADAM23	-2.69841	0.00919156
WIPF1	-2.69806	0.00920021
CALHM1	-2.6979	0.00920409
FPR3	-2.69681	0.00923073
FLT3LG	-2.69679	0.00923122
RAB4B	-2.69561	0.00926018
CD3G	-2.69534	0.0092667
CECR6	-2.6953	0.00926762
GPR150	-2.69436	0.00929087
IFNA13	-2.69421	0.0092944
SFMBT2	-2.69376	0.00930548
RAD51	2.69267	0.00933254
BOP1	2.6923	0.00934155
BTN3A2	-2.69156	0.00935996
SAA2	-2.68981	0.00940331
IQGAP3	2.68708	0.0094715
ACER2	-2.68407	0.00954736
BTD	-2.68316	0.00957024
CXCR2	-2.68273	0.00958116
DNAJA3	2.68217	0.00959529
WDR45	-2.68002	0.00965014
CD53	-2.67845	0.00969023
PTPRO	-2.67763	0.00971112
BATF	-2.67746	0.00971543
GNB4	-2.67659	0.0097379
HOXB4	-2.67634	0.00974435
PRR29	-2.67515	0.0097749
BCL2L1	-2.67497	0.00977958
ALS2CR12	-2.67473	0.00978561
MYO7A	-2.67365	0.00981367
CCDC69	-2.67306	0.00982889
TFEC	-2.67278	0.0098363
SNPH	-2.67271	0.00983809
SIGLEC7	-2.67191	0.00985871
TCTA	-2.67182	0.00986111
NINJ2	-2.67157	0.00986751
NAA25	2.67045	0.00989685
C3orf18	-2.67033	0.00989999
GPR162	-2.67002	0.00990812
TTC22	-2.66932	0.0099264
FAM101B	-2.66886	0.00993832
VWA1	-2.66881	0.00993956
PIGC	2.66878	0.00994034
FAM69A	-2.66878	0.00994057
BRSK1	-2.66729	0.00997956
ALPL	-2.66715	0.00998321

## Sheet: S-2
Table S2. Recurrence and metastasis related genes by Random Forrest.
gene	rf.genes
MYLPF	0.535274
GIMAP1.GIMAP5	0.396262
U2AF1L5	0.342747
EIF4EBP1	0.27451
FYN	0.274422
FAM136A	0.268959
TMEM265	0.26705
NUP160	0.259764
GNGT2	0.257257
PRKDC	0.232891
MTHFD1L	0.221942
TRIM61	0.217304
CGN	0.215111
EPHA4	0.21286
P2RY13	0.210187
SLC39A1	0.20061
STC2	0.199194
CTPS1	0.197922
FBN3	0.191939
FAM184A	0.190971
SIRPB1	0.188654
PFAS	0.188587
DDO	0.186332
CDCA4	0.185189
NDUFA10	0.182271
ACBD5	0.177741
TSR1	0.177429
MS4A6A	0.176305
HEXB	0.175611
HLA.DMA	0.173588
TESK2	0.17349
PPP2R2B	0.166977
POLR3D	0.160179
DOK2	0.159562
WBP2	0.157294
SYT11	0.14657
FHL1	0.146169
SRSF2	0.14615
LGR5	0.142265
TBCE	0.14194
DLGAP1	0.140862
PINX1	0.131656
ANAPC1	0.131605
LRPPRC	0.129507
CD37	0.128908
PUS1	0.126719
U2AF1	0.126118
MFSD1	0.125626
ADAM23	0.125134
CDH22	0.124736
TCN2	0.123931
STAC	0.123413
HNRNPU	0.123069
RASSF9	0.120539
ANKRD42	0.12004
CPNE2	0.119932
NCL	0.11962
LHFPL1	0.119201
GLB1L	0.118546
CECR1	0.117726
RGL4	0.117215
PROSER2	0.116914
DTYMK	0.115675
SRSF8	0.115351
PHOX2B	0.11451
MPP1	0.113378
S100A5	0.113169
CEBPE	0.111172
PTCD3	0.110201
CAMKK2	0.109994
CCR2	0.109597
NPFFR1	0.107528
NLRC4	0.107242
WIPF1	0.107098
ACTN2	0.105692
TYROBP	0.104983
MRPS36	0.103642
SCAMP5	0.103424
FCGR2B	0.101269
MLF1	0.10123
SARM1	0.0979492
WDR4	0.0973403
FTL	0.0958191
FAM162B	0.0957261
LOC730098	0.0954763
CES4A	0.0947594
STX11	0.0946523
IL10RA	0.0938243
KIF21B	0.0930683
ATP12A	0.0926594
CD244	0.090997
ZNF549	0.0889329
CCR1	0.0886649
SLCO4A1	0.0884854
MAML2	0.0870305
CECR6	0.0867442
FPR3	0.0863044
SERPINA1	0.0858206
CXCR6	0.0857713
BCL2L1	0.0855411

## Sheet: S-3
Table S3. Recurrence and metastasis related genes by XGBoost.
Feature	Gain	Cover	Frequency	Importance
MTHFD1L	0.299411	0.179934	0.0833333	0.299411
SIRPB1	0.221779	0.133113	0.0416667	0.221779
PIGC	0.121629	0.108154	0.0416667	0.121629
MYLPF	0.0817327	0.0900201	0.0416667	0.0817327
LOC730098	0.0747978	0.0442139	0.0833333	0.0747978
TCN2	0.0426477	0.060479	0.0416667	0.0426477
NUP160	0.0278785	0.0482039	0.0416667	0.0278785
CD101	0.0231175	0.0295411	0.0416667	0.0231175
U2AF1L5	0.0230492	0.0713568	0.0833333	0.0230492
CD209	0.0200721	0.0332782	0.0416667	0.0200721
CES4A	0.0152995	0.0327975	0.0416667	0.0152995
LGR5	0.0142623	0.0274542	0.0416667	0.0142623
SLC9A7	0.0112738	0.0243267	0.0416667	0.0112738
GIMAP1.GIMAP5	0.0056202	0.0110927	0.0416667	0.0056202
MLF1	0.00452588	0.0152037	0.0416667	0.00452588
GLB1L	0.00309192	0.0137055	0.0416667	0.00309192
SRSF7	0.00292668	0.0132668	0.0416667	0.00292668
TMEM265	0.00277663	0.0119566	0.0416667	0.00277663
KCNE3	0.00167503	0.0207497	0.0416667	0.00167503
LILRB2	0.00159379	0.012019	0.0416667	0.00159379
PAK1	0.000839182	0.0191337	0.0416667	0.000839182

## Sheet: S-4
Table S4. Detailed information about GSEA.
ID	setSize	enrichmentScore	NES	pvalue	p.adjust	qvalues	rank	leading_edge	core_enrichment
HALLMARK_OXIDATIVE_PHOSPHORYLATION	200	-0.494933	-2.23	1e-10	5e-09	2.74e-09	5895	tags=62%, list=30%, signal=44%	9377/3418/23203/3421/581/1891/1349/4722/539/1337/3945/36/4190/498/4702/1340/291/9296/64960/8802/6183/293/3420/1632/7385/3032/5018/7416/1666/7417/9868/516/29796/22/4713/8402/509/7388/51606/4704/292/8803/7386/211/51382/5435/4709/10476/26520/4697/10449/3028/4259/8992/517/23479/38/30/34/5447/29088/56898/1327/2806/6390/1737/374291/5250/27089/64981/1537/56945/51660/4726/1351/4694/4724/529/2746/3417/738…
HALLMARK_MYC_TARGETS_V1	200	-0.427046	-1.924	4.36e-07	1.09e-05	5.96e-06	6512	tags=58%, list=33%, signal=39%	7531/5496/10528/9221/8662/7027/4174/11335/11137/2739/6627/3183/6432/5690/5230/9377/9188/3326/10146/1665/1964/7324/1965/3329/10576/2547/57819/5704/54107/4085/5478/4171/7416/6742/9868/5709/23450/10213/9184/26121/5714/5634/5245/55651/2107/5682/6146/3336/2079/3178/6629/6187/1973/1977/51690/5713/6059/4830/5706/10907/6204/10574/6128/10575/7555/6950/8894/7458/2806/328/6428/708/5901/8664/5250/7411/1537/6…
HALLMARK_INTERFERON_GAMMA_RESPONSE	200	-0.415342	-1.871	1.44e-06	2.07e-05	1.13e-05	4958	tags=46%, list=25%, signal=35%	10906/10379/715/9636/9688/4061/8651/3662/3620/79132/10964/6347/3587/567/7903/7128/4615/684/3105/94240/836/6890/9246/952/3695/9111/837/10135/3434/355/6775/834/5777/3663/5142/716/6717/972/6354/51015/7412/3665/4860/55024/3383/4790/25939/10437/256586/3430/3106/10797/8767/9961/5359/3394/840/3108/3001/629/2643/8202/5721/3717/7127/8673/5720/51056/5684/11274/64108/6648/3433/3669/5683/29126/10791/196410/9…
HALLMARK_MITOTIC_SPINDLE	200	0.418485	1.811	1.66e-06	2.07e-05	1.13e-05	8277	tags=62%, list=42%, signal=37%	55835/54443/79658/23095/667/4983/11135/4281/163786/1063/57787/9700/4628/6249/2017/675/6711/285464/2037/23022/699/1062/55785/23332/23637/4853/7277/6904/1739/9113/24137/9874/2316/84376/8936/11346/6453/357/201176/10163/5116/64857/4763/3797/7204/3831/114791/55755/22974/3619/2035/85378/23580/7153/6709/9732/51199/51203/29/134549/9826/80119/9585/11190/11214/7840/10018/10426/8243/55722/1453/3832/9771/231…
HALLMARK_ALLOGRAFT_REJECTION	200	-0.394163	-1.776	1.66e-05	0.000166047	9.09e-05	4127	tags=36%, list=21%, signal=28%	717/3105/6357/894/1230/7096/6890/355/6059/4830/729230/6775/5917/3133/5777/4843/972/8664/6354/924/3665/4065/2213/3383/322/822/1520/8767/6223/11222/3002/3624/4067/16/7076/3394/3932/3108/3001/4050/915/3109/3717/912/5196/3059/3112/4869/6203/9450/6356/114548/942/6189/958/5199/6170/3122/6133/3111/43/4153/5552/5699/6351/3625/9734/3592/3569/3553/3589
HALLMARK_FATTY_ACID_METABOLISM	156	-0.369098	-1.594	0.00111991	0.009	0.00510838	5491	tags=47%, list=28%, signal=35%	84532/4190/10455/259307/8802/3420/1632/3320/131076/3032/7358/1666/224/364/3033/8803/57515/33/92840/7533/84693/9246/10449/3028/26275/1371/7390/84263/30/34/762/3295/644/1543/328/158/223/2639/873/2326/4683/10005/3155/3157/4282/8801/3417/1384/7389/23417/39/3422/2180/218/3015/4953/1892/912/5162/58505/5720/51179/2819/10965/5092/51170/5805/3158/6296/6392/126/9380/216/50486
HALLMARK_INFLAMMATORY_RESPONSE	200	-0.33758	-1.521	0.00160605	0.011	0.00627931	4220	tags=34%, list=21%, signal=27%	10630/2773/684/5894/6401/7133/7096/3552/1839/9111/10135/27032/3759/4210/6402/11047/3678/6504/5142/1906/6717/6354/3665/4481/3575/3383/4790/929/8767/1440/27074/3624/9034/4067/728/7076/8671/3932/6372/2643/2867/5329/4986/3690/4224/64108/1902/114548/958/962/366/969/6364/7130/5996/490/9435/6369/6098/60675/2357/3576/3569/3553/10148/5008/4693
HALLMARK_DNA_REPAIR	150	-0.352033	-1.508	0.00246565	0.015	0.00843511	5008	tags=41%, list=25%, signal=31%	2987/6884/4059/30833/4832/5557/27343/2967/9533/10289/2067/5435/1716/6827/6880/6883/11051/155382/8721/7936/4830/5437/25874/1642/11047/56655/1603/5424/5142/1161/51160/4860/5111/10978/6386/6881/5434/51292/552900/22916/4350/5438/3704/51251/5436/9978/6118/6834/30834/7084/50484/3059/2959/64976/2879/5432/353/3615/1069/6119/10063/10309
HALLMARK_BILE_ACID_METABOLISM	112	-0.385462	-1.59	0.00366164	0.02	0.0111348	3472	tags=38%, list=18%, signal=31%	10661/3295/6647/223/51015/9409/23600/55825/196743/3417/80270/23417/6342/24/2232/5191/3422/3932/2180/5947/51268/1733/26061/9023/5825/25824/2638/51170/9971/92960/114327/3991/29842/366/3992/27232/83594/367/9415/2053/11001/216
HALLMARK_MYOGENESIS	200	0.328162	1.42	0.00542463	0.026	0.0140584	2482	tags=19%, list=13%, signal=17%	89/5740/7140/88/7139/3757/7138/4851/3479/1760/8614/8557/6840/11155/2878/347/1410/4842/1012/9172/3756/2027/7136/2548/89797/5507/624/29970/487/3691/4608/844/7135/5224/10174/2049/1284/7040
HALLMARK_TNFA_SIGNALING_VIA_NFKB	200	-0.315772	-1.423	0.00615724	0.026	0.0140584	4805	tags=38%, list=24%, signal=29%	5209/1880/4791/9308/10950/10957/6347/467/23645/8878/9592/7128/127544/23258/1844/6890/3552/1839/10135/7280/25816/8942/8870/7050/6303/5142/1906/10938/2921/8303/79155/3575/3383/4790/7185/8767/9516/3624/6515/9034/5971/6776/8613/11080/9242/1847/4616/6372/2643/5329/7127/10221/6648/3433/9120/1827/2920/4794/8660/2669/330/1647/11182/969/6364/7130/597/9021/490/1437/5341/5743/6351/1843/50486/3569/3553
HALLMARK_ADIPOGENESIS	199	-0.322926	-1.451	0.00616405	0.026	0.0140584	5280	tags=42%, list=27%, signal=31%	23788/8802/204/3459/83549/51635/1147/10010/56922/5209/1666/2040/25979/29796/4713/58472/3033/25813/10113/33/1468/92840/847/80760/10449/4259/26275/57017/7263/4189/34/5447/29088/6647/2632/2101/6390/1737/1031/9908/27089/130814/1537/128338/8404/1717/1351/27069/7351/123/51805/3417/6888/7384/1384/10975/2167/80273/1652/6342/27250/217/6576/84522/6776/10935/1892/334/4706/84274/29103/3977/6623/2879/3991/105…
HALLMARK_INTERFERON_ALPHA_RESPONSE	97	-0.378833	-1.527	0.00709064	0.027	0.0149277	4958	tags=40%, list=25%, signal=30%	10906/10379/9636/4061/79132/10964/567/55281/684/94240/6890/9246/9111/7318/6402/93343/834/716/972/3665/2766/10437/3430/8767/10161/27074/9034/51667/5359/5721/5720/51056/5684/11274/64108/3433/3669/5696/5698
HALLMARK_G2M_CHECKPOINT	199	0.331914	1.437	0.00819256	0.029	0.0160155	7265	tags=48%, list=37%, signal=31%	4288/4088/1871/1063/5371/9700/57082/5426/9156/8438/675/546/8140/3184/4691/10024/7040/699/1062/1946/51776/10432/4853/24137/23047/994/6558/6541/1869/2146/6491/7150/2176/3930/3980/23649/8899/9994/5926/7090/6421/22974/3619/10592/1950/3609/7153/1870/81539/3192/51203/51155/10036/9585/8452/30000/10721/8243/6760/3832/11044/9493/899/5933/3149/10051/5813/990/25/7468/7371/10951/6839/7514/10772/595/7112/9055…
HALLMARK_IL6_JAK_STAT3_SIGNALING	87	-0.383662	-1.521	0.0117452	0.039	0.0211683	4018	tags=31%, list=20%, signal=25%	4615/7133/1230/952/3597/94/10456/3162/355/2921/6354/1438/55540/929/4050/3563/3690/5196/928/1439/9021/1437/3569/1791/3553/10148/7850
HALLMARK_MTORC1_SIGNALING	200	-0.303174	-1.366	0.0123753	0.039	0.0211683	5487	tags=40%, list=28%, signal=30%	5464/6781/3329/6184/440/51569/7832/5704/10096/871/6319/3638/6715/2805/5478/5033/4171/4074/3156/516/56902/7323/11333/10213/23645/7296/8878/6713/2936/2107/120/23657/9521/3336/51382/23753/3145/4793/10135/5701/7436/5706/2632/8894/8615/5719/2717/80777/5352/4860/5693/1717/5685/5052/3157/10437/9136/3417/10797/7494/11151/6515/4048/2232/3488/10987/3422/54843/7108/2286/10963/5684/900/1595/27230/928/5199/25…
HALLMARK_COMPLEMENT	200	-0.301742	-1.359	0.0138703	0.041	0.0223298	4253	tags=34%, list=21%, signal=27%	7128/2773/5531/717/7941/5894/30818/836/59345/2335/51548/837/8942/842/834/7511/716/1378/10938/3665/2157/4324/1848/2159/1520/3988/3002/712/283/4067/4048/5359/25801/7076/840/6284/3932/2230/3001/629/1847/3303/5329/3958/146547/3717/2793/5251/51056/1514/1512/5340/2815/10404/2219/1356/5698/255738/4317/5341/4057/3684/151/5321/2153/3569/4322
HALLMARK_UV_RESPONSE_UP	158	-0.324391	-1.403	0.0154629	0.042	0.0228863	5375	tags=43%, list=27%, signal=32%	360/6184/440/291/9296/5504/7832/725/116138/3485/54107/4323/896/10950/6782/11333/467/8878/8804/211/1968/6897/997/836/6890/3162/7263/5437/3306/30/1543/3014/80777/2326/3383/1028/5789/3301/7389/5702/80273/1875/6474/4067/6415/528/6697/2643/6150/8817/10963/7062/3134/6648/2920/3175/27295/4916/3363/51083/637/10280/1036/9/1280/4885/3569/6236
HALLMARK_SPERMATOGENESIS	135	-0.330368	-1.399	0.0158884	0.042	0.0228863	2250	tags=17%, list=11%, signal=15%	7419/1080/4543/5037/10693/22824/79696/83401/51087/3948/1630/135138/116832/7180/8900/246/2947/84779/4867/6954/27285/54514/4291
